# Supplementary material for: Fatty Acids of European Sardine (Sardina pilchardus) White Muscle Can Discriminate Geographic Origin Along the Iberian Atlantic Coast
Source: Foods. 2025 Jan 3;14(1):120. doi: 10.3390/foods14010120 (PMC11720401; doi:10.3390/foods14010120)
Supplement: Supplementary file 1 [file foods-14-00120-s001.zip]

Archive with 1 entries (1 files):
- foods-3341218-supplementary.pdf
